# Supplementary material for: Bone-Marrow-Derived Mesenchymal Stem Cells Attenuate Behavioral and Cognitive Dysfunction after Subarachnoid Hemorrhage via HMGB1–RAGE Axis Mediation
Source: Life (Basel). 2023 Mar 26;13(4):881. doi: 10.3390/life13040881 (PMC10145212; doi:10.3390/life13040881)
Supplement: Supplementary file 1 [file life-13-00881-s001.zip]

Archive with 1 entries (1 files):
- life-2290732-supplementary.pdf
